# Supplementary material for: Addition of V-Stage to Conventional TNM Staging to Create the TNVM Staging System for Accurate Prediction of Prognosis in Colon Cancer: A Multi-Institutional Retrospective Cohort Study
Source: Biomedicines. 2021 Jul 25;9(8):888. doi: 10.3390/biomedicines9080888 (PMC8389700; doi:10.3390/biomedicines9080888)
Supplement: Supplementary file 1 [file biomedicines-09-00888-s001.zip]

Archive with 1 entries (1 files):
- biomedicines-1313598-supplementary.pdf
